# Supplementary material for: Mirror Therapy in Patients with Somatoform Pain Disorders—A Pilot Study
Source: Behav Sci (Basel). 2023 May 20;13(5):432. doi: 10.3390/bs13050432 (PMC10215185; doi:10.3390/bs13050432)
Supplement: Supplementary file 1 [file behavsci-13-00432-s001.zip]

Archive with 1 entries (1 files):
- behavsci-2342708-supplementary.pdf
